# Supplementary material for: The Illness Perceptions and Coping Experiences of Patients with Colorectal Cancer and Their Spousal Caregivers: A Qualitative Study
Source: Healthcare (Basel). 2024 May 24;12(11):1073. doi: 10.3390/healthcare12111073 (PMC11171850; doi:10.3390/healthcare12111073)
Supplement: Supplementary file 1 [file healthcare-12-01073-s001.zip]

Archive with 1 entries (1 files):
- healthcare-2982222-supplementary.pdf
